# Supplementary material for: Genetic Characterization and Insular Habitat Enveloping of Endangered Leaf-Nosed Bat, Hipposideros nicobarulae (Mammalia: Chiroptera) in India: Phylogenetic Inference and Conservation Implication
Source: Genes (Basel). 2023 Mar 21;14(3):765. doi: 10.3390/genes14030765 (PMC10048616; doi:10.3390/genes14030765)
Supplement: Supplementary file 1 [file genes-14-00765-s001.zip › Table S2.xlsx]

## Sheet: Sheet1
Table S2. The K2P genetic divergences of the analysed of the studied Hipposideros species.
Species
H. nicobarulae
H. caffer	17.5908
H. pendleburyi	17.9058	17.9519
H. fuliginosus	14.994	10.4371	17.3979
H. ruber	18.5389	12.8497	18.4607	11.7068
H. ridleyi	11.4716	16.7229	17.9632	12.4308	14.7527
H. pygmaeus	15.936	18.1614	17.9695	15.9237	18.3718	14.294
H. obscurus	17.0935	19.0269	18.82	15.0808	18.1459	14.2567	16.3331
H. diadema	16.8246	18.4853	15.5035	16.4566	18.0801	15.8357	16.3607	16.3142
H. cervinus	17.4386	18.319	15.9624	15.1631	17.8568	15.2185	15.0164	16.992	14.4907
H. bicolor	11.7668	15.4421	16.0284	12.6748	13.8331	11.791	13.2893	16.7166	14.0557	14.8372
H. cf. antricola	8.10022	15.0852	15.478	12.5121	16.4358	12.3834	15.0796	17.4079	16.3645	16.5749	9.6264
H. cineraceus	11.8901	15.3933	14.6376	14.3813	16.9443	13.5068	15.4624	16.2741	15.6929	15.679	11.0373	12.478
H. abae	16.0276	11.7043	17.2183	10.8147	13.4292	15.9458	18.4166	18.4724	17.5779	20.3332	15.9414	12.0994	18.2494
H. larvatus	18.1642	19.7494	10.7127	20.2787	21.5704	18.6797	19.6266	18.9203	17.3506	16.9385	20.3905	17.9553	14.4626	19.4828
H. lankadiva	18.9495	18.8994	16.6823	17.1552	19.3859	16.7653	17.3241	18.6011	12.4153	15.5734	16.2212	17.2085	14.2926	19.5897	17.1651
H. durgadasi	13.096	16.7944	16.2669	14.8865	14.1232	14.3803	15.6071	15.5191	15.5435	16.4787	12.5029	11.9742	11.8753	16.7392	18.7596	17.4643
H. galeritus	15.4286	17.1394	16.9952	13.9844	16.5516	15.1851	15.6586	17.1431	18.5529	12.7786	15.6768	12.4323	16.177	15.0508	15.4462	18.4963	15.9836
H. pomona	12.8331	15.8633	15.7971	13.5863	14.497	12.871	15.5491	17.1184	14.8785	14.1353	11.81	11.2845	10.62	14.984	18.1431	17.1013	13.0739	14.7336
H. armiger	19.4669	19.822	8.70209	18.4766	21.1727	18.2843	18.291	17.861	17.9023	14.9036	18.1429	16.3636	16.6946	17.8468	10.2866	16.6474	18.2076	16.5556	17.9051
H. calcaratus	20.2682	18.3781	20.6659	17.5864	21.9845	17.8203	18.2405	20.2982	21.5225	19.8184	14.7368	17.4581	16.9505	21.2292	22.2332	21.5781	19.755	20.691	20.5649	21.137
H. beatus	16.8643	13.763	20.19	10.0955	13.5724	13.6168	15.3535	16.659	18.5082	17.3085	16.4682	15.0203	14.8468	14.6074	19.9688	19.553	14.3588	15.2661	14.619	19.8815	21.2025
H. lamottei	17.1946	12.8123	17.4706	13.3085	12.1574	15.5222	16.683	17.0852	19.4076	19.3479	15.2827	15.3249	16.1783	12.4586	21.4827	20.3792	15.2013	17.7023	17.1974	19.487	20.6659	11.8125
H. alongensis	16.9308	15.7406	13.5716	15.0127	16.5735	14.8409	13.4725	15.4275	13.5231	15.3069	14.2653	15.8031	14.3291	18.0326	15.1215	13.8335	14.6968	16.4411	17.3038	13.4404	17.2113	14.3867	13.3706
H. speoris	15.7722	16.7071	17.9169	13.4025	14.9854	14.2374	13.2293	15.4402	15.0243	15.2214	15.1072	14.8417	17.868	15.7547	17.6989	14.7808	19.0794	14.8035	16.9505	15.9557	19.173	14.9867	16.4578	15.579
H. khaokhouayensis	10.124	15.3023	18.1148	13.2998	17.0301	11.3849	14.3639	17.4021	15.1788	14.7367	10.2066	8.618	10.9635	14.3685	18.8298	17.2377	13.0011	16.1511	10.6187	17.5223	19.755	16.5349	17.323	15.9383	14.0235
H. rotalis	12.6164	15.3365	18.0806	15.0701	18.1483	12.6864	14.7665	17.2786	17.1395	14.4665	11.418	9.60627	11.554	16.1866	18.7955	18.6542	14.0451	16.3346	13.3457	17.49	18.754	18.5521	17.9681	16.2731	16.3924	5.13986
H. jonesi	18.2847	20.7041	20.3616	19.0496	21.4394	18.0344	22.0519	18.7479	20.4049	18.0856	18.7592	19.4984	15.3894	25.1409	19.2198	21.6273	20.0244	18.9702	15.7577	20.3821	23.4384	20.7866	22.2001	21.5892	20.9369	17.1802	17.8314
H. pratti	16.6631	14.7998	16.6328	15.2037	16.3938	16.2718	17.8701	16.0027	12.4392	14.6302	16.7189	16.4619	16.0496	15.8321	17.0272	13.936	12.9703	16.8473	16.0496	15.8932	19.173	14.9262	16.1633	7.44693	15.2402	15.7553	16.3845	21.0502
H. lylei	15.3018	16.1335	17.0773	15.2698	16.4626	15.6497	17.214	16.8769	12.7356	15.5205	15.2666	16.969	17.2113	15.2652	15.8142	15.8719	15.2148	17.3106	15.8639	18.1816	19.3165	16.7982	17.1703	9.9371	15.2013	14.4952	17.3965	22.469	4.09222
H. griffini	20.0003	19.0287	10.486	19.2389	19.2389	17.3626	17.5128	18.2181	17.0271	14.0417	16.031	16.6478	18.1947	17.5186	9.07318	17.5971	17.5944	14.474	18.5048	6.34869	18.7518	17.8561	17.0201	12.1542	14.3279	19.5037	18.5373	19.5826	15.2814	16.9223
H. turpis	20.2093	17.198	18.4376	16.8469	17.4759	18.7533	16.4598	17.1827	14.7031	15.6468	16.0205	17.2563	15.6437	17.8288	18.6809	15.8074	17.3628	20.112	15.9427	16.299	21.1561	17.6267	17.5492	9.66646	19.8128	18.053	18.2469	22.4642	9.15729	11.0338	17.503
H. halophyllus	16.5855	16.0503	17.736	16.0828	17.7625	13.8042	17.8432	18.9673	18.9666	17.2675	14.9797	15.0186	15.8712	17.5173	20.8061	19.3443	18.5518	17.5727	15.7218	15.8064	19.755	16.5406	16.5406	13.8981	18.4376	15.1945	14.0432	23.1086	15.6052	18.1302	16.3845	17.9169
H. cf. einnaythu	13.4954	18.3987	17.5944	13.9476	17.6475	12.3676	14.5877	16.5729	16.8047	15.529	13.4324	13.4801	11.3917	18.3159	19.8371	19.0675	14.3672	18.0527	13.4336	20.5336	18.2556	16.0898	14.4734	14.6389	16.42	11.7304	11.0702	19.9689	16.3515	17.6602	18.9581	18.1947	16.3019
H. ater_australia	12.3603	16.3168	17.2444	11.64	14.1616	7.76071	15.5046	13.443	15.133	15.1085	11.9094	12.5212	12.8252	15.2246	16.6058	17.0509	13.2563	15.5262	13.7824	17.5591	20.4261	14.2988	16.2258	13.8671	13.8371	11.4168	12.0132	19.7103	15.5689	14.6692	17.2444	16.498	14.5721	10.4457
H. fulvus	22.607	21.6345	23.5279	21.4969	20.8846	24.031	22.5402	24.1566	20.3639	23.9433	21.6528	19.436	22.5243	19.9142	29.5644	27.8614	19.6997	22.5698	19.541	28.5836	29.1455	21.5064	21.8539	23.9034	25.0905	20.911	18.3353	29.9477	21.7077	21.9864	25.0355	24.2418	23.5396	23.4545	24.8098
H. gentilis	11.8576	16.0814	17.8369	15.8696	16.2661	13.2372	15.6342	18.4992	16.9026	15.7728	12.1934	11.022	11.9605	16.2523	21.6094	18.7223	14.5184	17.6901	11.4013	19.4585	20.6421	19.4671	16.123	17.4917	17.9493	8.80392	8.97879	20.0025	17.2745	17.0968	20.6253	18.9321	13.5934	13.8225	14.1541	21.081
H. grandis	19.2949	20.7565	11.2446	20.0244	21.9665	19.8212	22.2893	19.2859	18.665	19.1972	21.2592	19.3924	14.6376	19.2342	4.08816	17.0838	20.8363	17.1495	18.5048	10.1293	23.1664	20.19	22.7136	15.1768	16.9952	20.9324	20.8853	19.8898	18.4935	17.8526	10.8262	19.8731	21.0391	21.317	16.7959	30.9885	23.8327
H. lekaguli	19.4386	20.0425	16.9952	18.1961	19.9141	15.8287	18.3331	18.0882	14.7644	12.9347	18.2557	17.3628	17.4072	20.6165	20.5433	12.0819	16.8684	16.2839	18.1795	14.9212	20.6085	19.3552	17.3628	13.3451	15.2402	16.6442	17.738	22.3482	13.2157	15.3707	15.6437	15.8211	16.9505	18.1535	16.9083	26.2563	18.4219	22.2886
H. dyacorum	12.6671	17.4929	16.6158	14.3774	17.5701	11.9399	15.5324	16.1307	15.8158	15.8979	13.6499	12.1166	12.7156	15.9364	16.8721	19.0709	13.4273	14.0748	11.5207	17.3723	20.8901	14.2715	16.0281	15.9429	15.6818	10.9	12.3263	17.7873	17.0949	17.8122	17.9632	18.8134	12.6447	14.6604	11.4151	22.6927	14.2572	17.5101	18.0013
